# Supplementary material for: Antitumor Efficacy of Doxorubicin-Loaded Electrospun Attapulgite–Poly(lactic-co-glycolic acid) Composite Nanofibers
Source: J Funct Biomater. 2022 May 10;13(2):55. doi: 10.3390/jfb13020055 (PMC9149849; doi:10.3390/jfb13020055)
Supplement: Supplementary file 1 [file jfb-13-00055-s001.zip]

Archive with 1 entries (1 files):
- jfb-1659280-supplementary.pdf
